# Supplementary material for: Design and Engineering of “Green” Nanoemulsions for Enhanced Topical Delivery of Bakuchiol Achieved in a Sustainable Manner: A Novel Eco-Friendly Approach to Bioretinol
Source: Int J Mol Sci. 2021 Sep 18;22(18):10091. doi: 10.3390/ijms221810091 (PMC8472396; doi:10.3390/ijms221810091)
Supplement: Supplementary file 1 [file ijms-22-10091-s001.zip]

Archive with 1 entries (1 files):
- ijms-1355036-supplementary.pdf
